# Supplementary material for: Structure of Vps4 with circular peptides and implications for translocation of two polypeptide chains by AAA+ ATPases
Source: eLife. 2019 Jun 11;8:e44071. doi: 10.7554/eLife.44071 (PMC6602582; doi:10.7554/eLife.44071)
Supplement: Figure 1—source data 1. [file elife-44071-fig1-data1.xlsx]

## Sheet: Vps4 Data Summary
	F12	cFF30	cF30	FF30	F30
IC50	9.155	69.24	53.49	16.71	14.28
	11.49	64.73	59.87	23.58	18.63
	15.75	76.74	60.52	27.96	21
	12.1317	70.2367	57.96	22.75	17.97
	3.344	6.06672	3.88475	5.67074	3.40827
Ki	5.08611	38.4667	29.7167	9.28333	7.93333
	6.38333	35.9611	33.2611	13.1	10.35
	8.75	42.6333	33.6222	15.5333	11.6667
mean	6.73981	39.0204	32.2	12.6389	9.98333
std	1.85778	3.3704	2.1582	3.15041	1.89348

## Sheet: Vps4_repeat1
Unlabeled Peptide Concentration (μM)	normalized fluorescence anisotropy value
	F12	cFF30	cF30	FF30	F30
66	0.0713359	0.541221	0.462842	0.219072	0.154739
33	0.162127	0.685966	0.625815	0.347938	0.348162
16.5	0.36965	0.767778	0.756193	0.489691	0.444874
8.25	0.512322	0.874764	0.821382	0.676546	0.63185
4.125	0.719844	0.937697	0.938722	0.773196	0.786589
2.0625	0.836576	0.92511	0.958279	0.895619	0.838169
1.03125	0.940337	1.00692	0.984355	0.940722	0.941328
0.515625	0.972763	0.988043	1.02347	0.998711	0.967118
0.257813	0.985733	1.04468	0.990874	0.972938	0.980013
0.128906	0.985733	1.03839	1.04954	0.972938	1.0058
0	0.907912	1.00692	0.971317	1.00515	1.0187
0	0.998703	0.969163	0.971317	1.0116	0.980013

## Sheet: Vps4_repeat2
Unlabeled Peptide Concentration (μM)	normalized fluorescence anisotropy value
	F12	cFF30	cF30	FF30	F30
66	0.117647	0.523529	0.482353	0.3	0.247059
33	0.270588	0.705882	0.647059	0.411765	0.317647
16.5	0.376471	0.788235	0.811765	0.564706	0.517647
8.25	0.6	0.852941	0.923529	0.688235	0.682353
4.125	0.747059	0.923529	0.952941	0.841176	0.764706
2.0625	0.776471	1.02353	1.04118	0.852941	0.894118
1.03125	0.947059	1.00588	0.976471	0.958824	0.929412
0.515625	0.905882	1.05882	1.01765	0.994118	1.00588
0.257813	1	0.994118	0.994118	0.935294	0.894118
0.128906	0.976471	1.04706	1.02941	1.03529	1.00588
0	0.964706	1	1.00588	0.923529	0.988235
0	0.976471	1.04706	1.03529	0.988235	0.905882

## Sheet: Vps4_repeat3
Unlabeled Peptide Concentration (μM)	normalized fluorescence anisotropy value
	F12	cFF30	cF30	FF30	F30
66	0.217647	0.588235	0.511765	0.323529	0.252941
33	0.335294	0.741176	0.676471	0.494118	0.417647
16.5	0.488235	0.829412	0.823529	0.664706	0.570588
8.25	0.688235	0.941176	0.894118	0.747059	0.723529
4.125	0.788235	0.994118	0.970588	0.876471	0.788235
2.0625	0.870588	1.04118	1.05294	0.894118	0.882353
1.03125	0.952941	1	1.04118	0.976471	0.923529
0.515625	1.01177	1.05294	1.06471	1.01177	0.988235
0.257813	1.00588	1.07647	1.05882	1.08235	1.01765
0.128906	1.01177	1.07059	1.03529	1.06471	1.04118
0	1.02353	1.04706	1.01765	1.01177	1.01765
0	1.02941	1.05882	1.03529	1.02941	1.00588

## Sheet: Vps4-HCP1 Data Summary
	F12	cFF30	cF30	FF30	F30
IC50	15.25	81.05	51.31	29.09	15.69
	10.96	66.35	56.78	26.32	15.38
	11.1	77.58	50.64	22.99	17.92
Ki	8.15698	43.3523	27.4449	15.5598	8.39233
	5.86233	35.4895	30.3707	14.0781	8.22651
	5.93721	41.4963	27.0865	12.297	9.58512
mean	6.65217	40.1127	28.3007	13.9783	8.73465
std	1.30374	4.10993	1.80161	1.63369	0.741176

## Sheet: Vps4-HCP1_repeat1
Unlabeled Peptide Concentration (μM)	normalized fluorescence anisotropy value
	F12	cFF30	cF30	FF30	F30
66	0.222874	0.552424	0.471698	0.316256	0.230673
33	0.351906	0.715896	0.560142	0.461733	0.349127
16.5	0.504399	0.83991	0.772406	0.670462	0.529925
8.25	0.645161	0.885006	0.866745	0.746363	0.648379
4.125	0.715543	0.924464	0.9375	0.891841	0.729426
2.0625	0.826979	0.986471	0.9375	0.885515	0.829177
1.03125	0.903226	1.00338	0.943396	0.961417	0.835411
0.515625	0.985337	0.986471	1.01415	0.929791	0.978803
0.257813	1.01466	0.975197	1.02594	1.01202	1.00374
0.128906	1.0088	1.00902	0.996462	0.955092	1.01621
0	1.02053	1.02029	0.961085	1.06894	1.07232
0	1.02053	1.00338	1.03184	1.04364	1.03491

## Sheet: Vps4-HCP1_repeat2
Unlabeled Peptide Concentration (μM)	normalized fluorescence anisotropy value
	F12	cFF30	cF30	FF30	F30
66	0.198083	0.531982	0.470361	0.299284	0.268371
33	0.28115	0.645978	0.637887	0.44242	0.370607
16.5	0.408946	0.81064	0.753866	0.618087	0.472843
8.25	0.543131	0.854972	0.895619	0.780742	0.594249
4.125	0.702875	0.924636	0.908505	0.839297	0.773163
2.0625	0.830671	0.962635	0.947165	0.865322	0.830671
1.03125	0.894569	0.987967	0.966495	0.975927	0.926518
0.515625	0.939297	1.00697	0.998711	0.956409	0.977636
0.257813	0.964856	1.00063	1.00515	1.00195	0.990415
0.128906	1.00319	0.987967	1.00515	0.982433	0.984026
0	1.03514	1.02597	0.998711	1.03448	1.01597
0	1.01597	1.00697	1.01804	1.03448	1.05431

## Sheet: Vps4-HCP1_repeat3
Unlabeled Peptide Concentration (μM)	normalized fluorescence anisotropy value
	F12	cFF30	cF30	FF30	F30
66	0.13125	0.55625	0.4375	0.275	0.26875
33	0.25625	0.7	0.64375	0.45	0.36875
16.5	0.41875	0.825	0.76875	0.6	0.50625
8.25	0.59375	0.89375	0.85	0.7	0.61875
4.125	0.69375	0.9375	0.9375	0.80625	0.775
2.0625	0.83125	1.0125	1.0125	0.90625	0.85625
1.03125	0.875	1.01875	1.0125	0.95625	0.91875
0.515625	0.91875	0.96875	1.00625	0.96875	0.9375
0.257813	0.975	0.9875	1.0125	0.99375	0.96875
0.128906	0.98125	1.05	1.0375	1.0125	1.00625
0	1.0125	1	1.01875	1.03125	0.96875
0	1.03125	0.9875	1.01875	1.04375	1
